# Supplementary material for: Childhood and current socioeconomic position as determinants of sedentary time among young and early midlife employees
Source: Eur J Public Health. 2025 Sep 1;35(5):916–24. doi: 10.1093/eurpub/ckaf152 (PMC12529275; doi:10.1093/eurpub/ckaf152)
Supplement: ckaf152_Supplementary_Data [file ckaf152_supplementary_data.zip]

Archive with 5 entries (4 files):
- ckaf152_Supplementary_Data/
- ckaf152_Supplementary_Data/ejph-2025-01-om-0032-File002.docx
- ckaf152_Supplementary_Data/ejph-2025-01-om-0032-File003.docx
- ckaf152_Supplementary_Data/ejph-2025-01-om-0032-File005.docx
- ckaf152_Supplementary_Data/ejph-2025-01-om-0032-File006.docx
